# Supplementary material for: Enteral Nutrition Prescription in Children and Adults with Inflammatory Bowel Diseases: Gaps in Current Gastroenterology Practice in Saudi Arabia
Source: Nutrients. 2023 Jan 2;15(1):232. doi: 10.3390/nu15010232 (PMC9824199; doi:10.3390/nu15010232)
Supplement: Supplementary file 1 [file nutrients-15-00232-s001.zip]

Archive with 2 entries (2 files):
- EN in IBD study_Final Supplementary File S2 Survey.pdf
- EN in IBD study_Supplementary File S1 Tables and figures.pdf
